# Supplementary material for: Selection of Roasting Conditions in the Valorization Process of Cornelian Cherry Stones
Source: Molecules. 2025 Jul 8;30(14):2900. doi: 10.3390/molecules30142900 (PMC12298863; doi:10.3390/molecules30142900)
Supplement: Supplementary file 1 [file molecules-30-02900-s001.zip]

Archive with 1 entries (1 files):
- molecules-3686712-supplementary.pdf
